# Supplementary material for: Multi-Timepoint Metabolic Fingerprinting of a Post-Episode Period of Hypoglycemia and Ketoacidosis Among Children With Type 1 Diabetes
Source: Front Mol Biosci. 2022 Jun 23;9:869116. doi: 10.3389/fmolb.2022.869116 (PMC9259852; doi:10.3389/fmolb.2022.869116)
Supplement: Supplementary file 1 [file Table3.xlsx]

## Sheet: Table S1 - DKA
m.z	mode	p.value	t.score
575.268	positive	3.04966e-06	0.238525
103.1	positive	2.52568e-06	0.211103
559.298	positive	7.57298e-06	0.268622
521.35	positive	1.95787e-05	0.278363
616.269	positive	0.000197487	0.202703
565.406	positive	4.46637e-05	-0.800686
620.27	positive	0.000214293	0.226839
511.328	positive	6.50265e-05	-0.469198
622.282	positive	0.00119455	-0.161441
704.585	positive	0.000210753	0.317121
731.549	positive	0.00360955	0.454543
738.495	positive	0.000540646	0.258899
749.574	positive	0.00116805	0.244994
484.257	positive	0.000452287	0.202902
618.284	positive	0.00110198	-0.115973
567.423	positive	0.000572318	-0.549585
493.317	positive	0.00250912	0.372745
784.505	positive	0.00134827	0.389111
523.366	positive	0.00114524	-0.255419
777.533	positive	0.0126609	-0.348647
509.35	positive	0.00178681	-0.260018
493.318	positive	0.00330496	0.341801
811.608	positive	0.0453625	-0.425892
499.476	positive	0.0124324	0.259996
505.354	positive	0.00216574	-0.183827
523.366	positive	0.00215559	-0.258546
620.266	positive	0.0104042	0.132096
602.286	positive	0.0037026	0.276307
612.253	positive	0.0141167	-0.103394
745.562	positive	0.0190091	0.253929
831.58	positive	0.00707498	-0.293364
777.608	positive	0.0281837	0.183875
543.334	positive	0.0174403	0.268476
597.252	positive	0.0226598	0.361417
791.549	positive	0.00511129	-0.299473
756.473	positive	0.00622763	0.222446
561.314	positive	0.00822481	-0.211434
503.338	positive	0.00756288	0.148413
543.334	positive	0.0258456	0.207731
728.586	positive	0.00892053	0.345947
551.396	positive	0.00902186	-0.267681
758.489	positive	0.0129264	0.20125
545.349	positive	0.1181	-0.171101
427.367	positive	0.790179	-0.0347978
907.498	positive	0.0683718	0.222293
406.33	positive	0.0639463	0.212194
511.458	positive	0.611078	0.0457728
712.588	positive	0.0227959	0.328886
567.422	positive	0.0208011	-0.380652
765.57	positive	0.019157	0.232918
833.594	positive	0.0249586	-0.286354
914.571	positive	0.190791	0.197185
800.479	positive	0.0461574	0.184474
545.35	positive	0.763061	-0.028986
414.205	positive	0.673527	-0.0770039
501.287	positive	0.0673121	0.190433
519.502	positive	0.0337326	0.262177
837.484	positive	0.819267	-0.0185733
501.492	positive	0.0441917	0.140286
594.25	positive	0.344686	-0.0509875
741.568	positive	0.353557	0.0953105
769.563	positive	0.301857	-0.160872
399.336	positive	0.585577	0.0699291
590.278	positive	0.310015	0.12007
850.491	positive	0.040481	0.238461
569.349	positive	0.117123	0.158824
608.222	positive	0.297823	0.0752025
835.608	positive	0.0351364	-0.198018
501.287	positive	0.0402049	0.147642
477.322	positive	0.063506	0.128348
183.066	positive	0.047042	0.120344
755.548	positive	0.252598	0.140267
855.578	positive	0.052845	-0.226333
917.54	positive	0.0703134	0.24847
590.254	positive	0.178391	0.125713
642.249	positive	0.126601	0.143171
423.336	positive	0.0558143	-0.32348
274.139	positive	0.659962	0.038511
509.385	positive	0.132124	-0.138409
618.25	positive	0.511665	0.0512966
610.237	positive	0.0767908	0.099505
743.583	positive	0.42535	-0.147569
584.222	positive	0.462405	-0.0370474
861.62	positive	0.0855569	0.227572
729.535	positive	0.808927	-0.0413387
569.349	positive	0.0810531	0.255108
831.578	positive	0.322613	-0.118924
260.125	positive	0.19569	0.199635
431.304	positive	0.539456	0.161279
479.303	positive	0.110063	0.268812
275.153	positive	0.0735271	0.184796
753.533	positive	0.23155	0.183005
771.578	positive	0.074518	-0.16002
481.354	positive	0.0784772	-0.158217
581.281	positive	0.162481	0.224264
809.594	positive	0.17519	-0.166619
434.25	positive	0.617942	0.0402168
557.281	positive	0.225679	0.11454
936.561	positive	0.393764	-0.119773
268.22	positive	0.469989	-0.071624
923.562	positive	0.112724	-0.217118
851.651	positive	0.536658	0.0593415
769.563	positive	0.576574	-0.0635216
740.508	positive	0.0933105	0.101963
519.334	positive	0.178608	0.091621
290.189	positive	0.113593	0.166214
730.458	positive	0.121415	0.190376
581.586	positive	0.192833	0.0914256
338.175	positive	0.132653	0.347445
479.303	positive	0.175483	0.204043
719.549	positive	0.322256	-0.140806
756.616	positive	0.104433	0.17519
705.533	positive	0.561356	0.0838139
425.352	positive	0.812945	-0.0441523
569.348	positive	0.344494	0.0958357
263.262	positive	0.121282	0.118018
785.594	positive	0.544493	-0.0429516
360.16	positive	0.181071	0.0948875
103.1	positive	0.229474	0.0539004
699.566	positive	0.30061	0.112905
739.517	positive	0.674452	0.0588068
807.58	positive	0.224837	-0.094418
819.511	positive	0.225145	0.13277
407.303	positive	0.46261	0.0927444
781.566	positive	0.165529	-0.250502
549.38	positive	0.910036	0.00853084
618.25	positive	0.89438	0.00788666
603.284	positive	0.433723	0.141066
567.422	positive	0.167447	-0.228328
492.29	positive	0.596564	0.044993
656.527	positive	0.144223	0.155653
332.18	positive	0.650764	0.0357541
519.334	positive	0.319193	0.101539
537.511	positive	0.824126	-0.033515
718.564	positive	0.211505	0.12782
404.238	positive	0.404353	0.0703635
481.318	positive	0.164488	-0.129721
773.558	positive	0.258877	-0.163615
415.358	positive	0.168832	0.144972
716.585	positive	0.205989	0.12184
843.645	positive	0.178893	0.0950238
929.485	positive	0.699411	-0.0509677
507.37	positive	0.311768	0.111047
899.56	positive	0.89594	0.0193223
360.267	positive	0.174244	0.0988275
714.569	positive	0.240604	0.140186
477.287	positive	0.793873	0.0398328
723.521	positive	0.214461	0.171692
996.731	positive	0.470756	0.0798648
837.601	positive	0.405233	-0.147696
467.302	positive	0.989885	-0.00162353
248.178	positive	0.472308	0.0626268
533.282	positive	0.99609	0.00035749
521.35	positive	0.430451	0.142932
280.043	positive	0.268928	0.101463
783.581	positive	0.882672	-0.00877985
607.315	positive	0.988792	0.00127787
340.298	positive	0.729812	-0.0262725
968.7	positive	0.577207	0.0573937
287.212	positive	0.247176	0.216713
712.481	positive	0.310921	0.103267
805.564	positive	0.245592	-0.10893
495.334	positive	0.400593	-0.0612071
717.524	positive	0.266166	-0.110187
448.265	positive	0.532667	0.0557203
761.552	positive	0.528338	-0.0665539
795.577	positive	0.705742	0.052363
594.25	positive	0.837531	0.0131477
789.569	positive	0.29621	-0.127105
676.552	positive	0.325332	0.108849
670.544	positive	0.226854	0.128799
699.519	positive	0.881856	-0.0291023
774.463	positive	0.265646	-0.14065
567.333	positive	0.99413	-0.000942891
463.307	positive	0.269935	0.127974
479.338	positive	0.290085	0.111297
793.599	positive	0.853762	-0.0184488
891.645	positive	0.259396	-0.129607
477.323	positive	0.262057	-0.0567413
551.424	positive	0.429275	-0.184173
477.286	positive	0.825664	0.0328522
829.64	positive	0.812231	0.0341142
672.522	positive	0.561758	0.0690072
749.536	positive	0.278349	0.118298
605.299	positive	0.827216	-0.031956
763.517	positive	0.768251	0.0458836
865.632	positive	0.678012	-0.0544453
779.55	positive	0.432254	-0.116272
113.084	positive	0.352094	-0.101817
775.573	positive	0.622906	0.0451909
525.287	positive	0.365101	0.109252
533.282	positive	0.413501	0.0521717
103.1	positive	0.498457	0.0721826
716.547	positive	0.816363	0.0269482
688.554	positive	0.347992	0.0999343
771.484	positive	0.467468	0.0889303
102.047	positive	0.620296	-0.0630255
458.242	positive	0.57302	0.0442249
743.549	positive	0.891313	0.0174306
379.249	positive	0.361791	-0.0911537
379.202	positive	0.554679	0.135642
453.287	positive	0.36807	0.0776629
567.334	positive	0.899953	0.0167242
336.16	positive	0.37771	0.213184
584.263	positive	0.668433	-0.109882
673.498	positive	0.798606	-0.0242218
547.365	positive	0.873008	-0.0152824
659.482	positive	0.915932	-0.00979931
875.561	positive	0.568212	-0.0291895
775.566	positive	0.786225	-0.0263346
897.547	positive	0.598203	-0.0483539
346.195	positive	0.646453	0.0370963
549.41	positive	0.724651	-0.0565621
481.318	positive	0.889184	0.0111104
465.323	positive	0.450077	0.0855652
507.37	positive	0.571875	-0.0673362
298.132	positive	0.832993	-0.0497712
646.506	positive	0.917122	-0.0151686
263.262	positive	0.518498	-0.0624264
982.715	positive	0.724326	0.0347654
773.538	positive	0.619878	-0.0638698
541.317	positive	0.831606	-0.0322045
615.456	positive	0.81727	0.0203602
573.253	positive	0.864397	-0.0248191
376.205	positive	0.955204	-0.00490863
815.583	positive	0.82564	-0.0170893
481.318	positive	0.943617	-0.00633121
161.106	positive	0.710774	-0.0604565
955.499	positive	0.662483	-0.0629333
517.318	positive	0.603242	0.11487
231.147	positive	0.575488	0.0919981
453.286	positive	0.530882	0.0594133
807.581	positive	0.944476	-0.00557445
755.55	positive	0.758801	-0.0405981
509.349	positive	0.91533	0.0417692
767.584	positive	0.924219	0.00828941
549.254	positive	0.638182	0.0223285
579.283	positive	0.997435	0.000172358
731.54	positive	0.73846	0.0360345
865.632	positive	0.693757	-0.0460017
895.532	positive	0.909861	-0.0102479
720.579	positive	0.74015	-0.0344464
507.333	positive	0.779291	0.0370278
159.126	positive	0.921037	-0.0178009
747.522	positive	0.903081	0.0130098
541.318	positive	0.978054	0.0040946
437.291	positive	0.879892	0.0153351
767.548	positive	0.952017	0.0433414
641.299	negative	5.15963e-05	-0.225617
606.364	negative	6.96654e-05	0.167497
769.563	negative	0.000849595	-0.241682
639.284	negative	8.65057e-05	0.15874
707.269	negative	0.000408388	0.142883
782.278	negative	0.00017944	-0.203288
635.341	negative	0.000288168	0.220654
521.348	negative	0.000129282	0.161175
635.341	negative	0.000108717	0.164657
771.314	negative	8.81422e-05	0.162193
507.333	negative	0.000299776	0.21482
462.274	negative	0.00026132	0.187761
507.333	negative	0.000436497	0.196296
674.351	negative	0.00059445	0.140216
608.38	negative	0.000236927	-0.210866
712.274	negative	0.0022759	0.160366
690.567	negative	0.000151797	0.300586
523.364	negative	0.000292124	-0.219717
495.333	negative	0.000219903	-0.318856
703.327	negative	0.000323483	0.145993
509.349	negative	0.000338158	-0.268511
818.574	negative	0.000220398	0.326509
652.254	negative	0.00553601	0.133143
822.518	negative	0.000251991	0.300695
637.357	negative	0.0005956	-0.199237
509.349	negative	0.000448302	-0.30617
627.327	negative	0.000821743	-0.168599
284.271	negative	0.00107338	-0.193623
709.285	negative	0.00155931	-0.169294
676.366	negative	0.00115144	-0.173419
625.311	negative	0.00134226	0.121071
639.283	negative	0.00235655	0.142743
560.404	negative	0.0024066	-0.433231
837.55	negative	0.000548624	-0.385322
945.569	negative	0.000875555	-0.328278
705.343	negative	0.00182523	-0.166621
637.356	negative	0.00173171	-0.257942
714.568	negative	0.00593878	0.487308
877.582	negative	0.00245524	-0.271962
438.274	negative	0.00257716	-0.177461
596.296	negative	0.00177236	0.330965
282.256	negative	0.00631474	0.160335
789.598	negative	0.00175764	0.300051
897.57	negative	0.0913253	-0.109881
845.539	negative	0.0588029	0.303386
467.337	negative	0.00580275	-0.512077
591.353	negative	0.0795224	-0.167175
717.531	negative	0.022504	0.554836
868.593	negative	0.0761176	-0.128982
667.278	negative	0.00505451	0.147043
620.296	negative	0.0021693	0.286865
814.544	negative	0.00517535	0.185826
168.029	negative	0.00540358	-0.417747
886.475	negative	0.00647908	0.17435
754.246	negative	0.0796879	-0.0730545
686.537	negative	0.00462293	0.197152
846.518	negative	0.00339755	0.30422
479.301	negative	0.0676199	0.207181
572.295	negative	0.0672425	0.181474
849.481	negative	0.125651	0.247012
954.463	negative	0.00772653	0.227364
914.505	negative	0.0207154	0.267711
268.131	negative	0.00579553	-0.35802
598.311	negative	0.00615719	0.381489
818.487	negative	0.012503	0.161163
881.586	negative	0.00720345	0.306142
773.331	negative	0.0336826	-0.104563
846.482	negative	0.018554	0.157785
892.593	negative	0.0108853	-0.198234
596.295	negative	0.00793587	0.223927
617.477	negative	0.0135829	0.114765
853.555	negative	0.0122901	0.184696
785.568	negative	0.0131231	0.162781
879.59	negative	0.0302487	0.262637
882.531	negative	0.017162	0.156867
657.325	negative	0.0280043	0.187288
580.348	negative	0.0631986	-0.0918541
771.579	negative	0.0664165	-0.113593
606.412	negative	0.0307795	-0.265784
657.325	negative	0.0412669	0.232578
910.561	negative	0.0126923	0.275656
481.317	negative	0.0470852	-0.112383
773.571	negative	0.125491	0.141669
513.276	negative	0.0379836	0.70785
813.598	negative	0.0130572	0.27649
842.575	negative	0.0167873	0.266712
529.317	negative	0.237969	0.162961
256.24	negative	0.0672088	-0.0978163
449.314	negative	0.700169	0.0944514
918.608	negative	0.0341181	-0.242648
965.556	negative	0.245842	-0.097267
609.325	negative	0.0866304	-0.0859372
899.586	negative	0.170945	-0.0601863
806.532	negative	0.075283	0.088655
870.609	negative	0.244178	-0.0496069
540.439	negative	0.0273616	-0.455268
894.487	negative	0.0295209	0.173117
986.595	negative	0.0346947	-0.244608
626.239	negative	0.576554	-0.0290604
486.28	negative	0.118998	0.118287
412.391	negative	0.061491	-0.237683
538.423	negative	0.0385566	-0.308939
879.599	negative	0.0469007	-0.23525
940.65	negative	0.0636839	0.126167
947.585	negative	0.0430607	-0.240739
481.317	negative	0.127535	-0.0596114
450.139	negative	0.0596182	0.64367
950.517	negative	0.0519906	0.157494
894.608	negative	0.269314	-0.102135
979.551	negative	0.0296699	0.23289
919.555	negative	0.0789359	-0.12498
881.613	negative	0.0753068	-0.144759
479.301	negative	0.0388815	0.507233
965.556	negative	0.157836	0.121053
991.571	negative	0.646637	-0.0561336
613.268	negative	0.383034	-0.0302114
426.371	negative	0.0934626	-0.213462
925.512	negative	0.887727	0.0313246
501.286	negative	0.0380211	0.179427
946.63	negative	0.0577574	0.235615
251.152	negative	0.301495	0.16234
495.334	negative	0.963178	0.011737
975.608	negative	0.0624049	0.208055
835.57	negative	0.0971547	-0.167374
863.601	negative	0.112256	-0.223103
467.301	negative	0.175577	-0.234676
743.545	negative	0.603305	-0.0827516
596.501	negative	0.0390483	-0.346722
628.348	negative	0.102162	0.178857
600.327	negative	0.0693388	0.140936
715.514	negative	0.82584	-0.0347796
853.583	negative	0.0443726	-0.156745
225.987	negative	0.164095	-0.21134
620.295	negative	0.0276376	0.159725
505.254	negative	0.337308	0.0735627
745.569	negative	0.190496	0.123756
677.312	negative	0.215883	-0.0568506
760.572	negative	0.152624	0.134854
907.623	negative	0.0805158	0.199148
591.354	negative	0.40595	-0.0832092
923.497	negative	0.156324	-0.0955443
767.547	negative	0.248044	0.0684014
853.584	negative	0.31293	-0.143473
910.564	negative	0.0881721	0.224989
660.52	negative	0.191352	0.0745306
987.541	negative	0.207541	-0.0835466
256.24	negative	0.127935	-0.0604095
478.17	negative	0.221107	0.342019
923.585	negative	0.405374	-0.0843051
670.459	negative	0.482095	0.0367491
778.246	negative	0.400247	-0.0557836
890.578	negative	0.187644	-0.0923117
879.561	negative	0.0592824	0.169195
689.268	negative	0.677086	-0.0177166
883.501	negative	0.0821819	0.199565
895.554	negative	0.126864	-0.224872
855.571	negative	0.29709	0.053341
643.493	negative	0.120152	0.0701173
799.535	negative	0.751765	0.0552362
850.582	negative	0.0664181	0.210107
965.468	negative	0.151087	-0.167712
739.514	negative	0.877944	0.0206757
479.301	negative	0.0745896	0.267371
964.489	negative	0.0711483	0.0775554
866.577	negative	0.149896	-0.177279
861.616	negative	0.122076	0.173556
743.547	negative	0.537358	-0.0974267
947.546	negative	0.128033	0.166617
791.547	negative	0.572002	-0.0743558
835.532	negative	0.992038	-0.00105354
960.58	negative	0.347886	-0.0737346
841.538	negative	0.271217	-0.0882438
899.497	negative	0.152888	-0.172306
936.58	negative	0.324793	0.0734535
921.569	negative	0.102284	-0.137938
216.041	negative	0.336321	0.177454
869.538	negative	0.338938	0.113994
813.551	negative	0.50303	0.0956343
562.387	negative	0.69213	0.0499731
767.547	negative	0.133882	-0.20419
784.58	negative	0.629155	0.0501407
554.293	negative	0.504228	0.0398351
866.578	negative	0.496811	0.145815
379.249	negative	0.180524	-0.111963
637.267	negative	0.435433	0.0730729
741.53	negative	0.875941	-0.0369327
909.525	negative	0.529772	-0.0457938
837.586	negative	0.574545	-0.0775038
637.268	negative	0.548501	0.0365728
465.322	negative	0.314101	0.0919372
767.546	negative	0.844193	-0.0193036
765.531	negative	0.161081	-0.17982
813.588	negative	0.36902	0.168158
529.27	negative	0.58407	0.155085
763.515	negative	0.634259	-0.0714165
511.26	negative	0.223208	-0.274396
834.484	negative	0.999239	9.30638e-05
501.285	negative	0.132627	0.120738
897.481	negative	0.193434	-0.142019
505.318	negative	0.353184	0.084557
481.317	negative	0.371461	-0.0711661
848.656	negative	0.572533	0.0414568
864.562	negative	0.160839	-0.155163
837.587	negative	0.529639	0.0876211
820.466	negative	0.355911	0.0911373
699.519	negative	0.349129	-0.165454
923.497	negative	0.483862	-0.111615
893.538	negative	0.163801	-0.167918
839.603	negative	0.608247	-0.0353175
856.516	negative	0.345394	0.0999599
956.98	negative	0.84822	0.014563
899.497	negative	0.447579	0.0454921
907.59	negative	0.567244	-0.0438645
967.572	negative	0.701001	-0.0268363
370.181	negative	0.410135	0.460502
553.317	negative	0.844548	0.0337415
943.483	negative	0.643351	0.0826989
312.23	negative	0.72658	-0.0713475
927.492	negative	0.16935	0.0906693
892.593	negative	0.334229	-0.0618777
792.471	negative	0.395536	0.0874213
769.563	negative	0.479235	-0.0464356
650.238	negative	0.403365	-0.130524
951.491	negative	0.51412	-0.0574493
398.212	negative	0.216193	-0.355272
463.306	negative	0.477969	0.0768101
356.165	negative	0.394489	0.0369128
515.283	negative	0.445731	0.0463495
759.552	negative	0.429789	0.082359
870.532	negative	0.37109	0.0887054
745.563	negative	0.996793	0.000707924
938.596	negative	0.684145	-0.0194922
896.502	negative	0.223367	0.075466
831.502	negative	0.631352	-0.0733302
660.521	negative	0.46066	0.0794624
860.457	negative	0.45321	0.0815464
434.243	negative	0.289235	0.0688384
921.57	negative	0.400403	-0.0560598
868.593	negative	0.372837	0.0678687
188.015	negative	0.978089	0.00752969
953.508	negative	0.646939	-0.0360297
931.524	negative	0.342451	-0.461707
788.529	negative	0.507053	0.068176
874.475	negative	0.684525	0.0408135
108.058	negative	0.39727	-0.190813
989.556	negative	0.486686	-0.0501546
975.496	negative	0.87663	-0.0113998
604.348	negative	0.512134	0.0383758
821.576	negative	0.36438	0.0731537
919.553	negative	0.520858	-0.0611449
633.325	negative	0.521266	0.0586515
583.517	negative	0.905289	-0.00906672
961.525	negative	0.332701	-0.111959
477.285	negative	0.755974	0.048477
580.349	negative	0.682007	-0.0130316
584.263	negative	0.445335	-0.147371
623.296	negative	0.970741	-0.00240354
802.544	negative	0.629372	0.0473524
553.316	negative	0.946002	-0.0079367
958.567	negative	0.298065	0.169583
453.285	negative	0.585916	0.0479067
436.259	negative	0.413687	0.0250796
606.244	negative	0.543912	-0.12811
527.301	negative	0.246895	-0.224278
525.285	negative	0.420355	0.0933474
674.537	negative	0.596935	0.0543814
633.325	negative	0.535977	0.0366365
751.551	negative	0.365297	0.108014
599.296	negative	0.541798	0.0281127
384.197	negative	0.503685	0.0366049
280.24	negative	0.495704	0.0646358
446.339	negative	0.556184	-0.0873684
368.166	negative	0.660917	0.210235
747.519	negative	0.648743	-0.0430242
722.556	negative	0.891391	-0.0128181
701.312	negative	0.558551	0.0292493
897.57	negative	0.777443	-0.0175265
609.326	negative	0.94807	0.0022504
806.487	negative	0.684019	0.0387129
724.528	negative	0.706713	0.03535
819.54	negative	0.696116	0.0683432
775.551	negative	0.888681	-0.0153557
839.602	negative	0.492287	0.0787805
622.528	negative	0.635205	-0.0349365
881.576	negative	0.726155	-0.0288269
929.509	negative	0.482838	0.0455818
873.481	negative	0.806098	0.0304333
672.335	negative	0.745982	0.0184755
410.243	negative	0.885859	-0.00517815
524.077	negative	0.90449	-0.0153301
773.535	negative	0.814329	0.0226913
766.582	negative	0.634535	0.0457293
677.312	negative	0.562554	0.0268369
437.29	negative	0.942885	0.00596043
465.322	negative	0.764109	0.0302
