# Supplementary material for: Multi-Timepoint Metabolic Fingerprinting of a Post-Episode Period of Hypoglycemia and Ketoacidosis Among Children With Type 1 Diabetes
Source: Front Mol Biosci. 2022 Jun 23;9:869116. doi: 10.3389/fmolb.2022.869116 (PMC9259852; doi:10.3389/fmolb.2022.869116)
Supplement: Supplementary file 8 [file Table6.xlsx]

## Sheet: Table S2 - HG
m.z	mode	p.value	t.score
478.302	positive	2.54143e-07	2.02
476.287	positive	1.08938e-06	1.93
476.286	positive	2.50296e-06	1.68
283.116	positive	3.40891e-06	0.46
478.302	positive	4.69455e-06	1.71
335.267	positive	1.27482e-05	1.66
335.267	positive	1.98225e-05	1.53
493.139	positive	0.0002717	0.64
297.132	positive	3.28867e-05	0.5
378.203	positive	0.000662251	0.57
335.16	positive	0.00083679	0.55
506.37	positive	0.00011874	0.79
337.176	positive	0.00119148	0.61
436.291	positive	0.000132016	0.75
480.354	positive	0.000377195	0.78
740.57	positive	0.000632099	0.85
452.286	positive	0.00180245	1.26
301.171	positive	0.000955435	0.78
452.286	positive	0.00218646	1.25
518.334	positive	0.000587942	1.21
464.323	positive	0.000660956	0.77
524.286	positive	0.0752944	1.16
669.543	positive	0.000615305	0.79
639.184	positive	0.000699736	0.64
715.548	positive	0.00145764	0.8
568.349	positive	0.00102557	1.26
725.496	positive	0.00115971	0.76
717.564	positive	0.00149593	0.84
518.334	positive	0.00118054	1.29
322.319	positive	0.000942154	0.67
500.287	positive	0.0014344	1.22
607.222	positive	0.00139611	1.2
743.472	positive	0.00101239	0.78
462.307	positive	0.00169054	0.77
921.685	positive	0.166785	1.14
715.586	positive	0.00231288	0.81
337.231	positive	0.00572992	0.86
510.328	positive	0.123811	0.88
508.385	positive	0.00280789	0.8
745.587	positive	0.00482402	0.74
378.249	positive	0.00166245	0.77
788.57	positive	0.00153524	0.77
799.479	positive	0.00613935	0.84
572.252	positive	0.00168307	1.18
766.586	positive	0.00307065	0.81
607.222	positive	0.013759	0.87
784.5	positive	0.00247121	0.79
227.148	positive	0.272225	1.15
901.404	positive	0.00633381	0.9
182.066	positive	0.0032117	0.9
714.518	positive	0.0434226	1.34
556.281	positive	0.00679385	1.26
79.0625	positive	0.00718002	0.93
718.55	positive	0.644854	1.07
617.25	positive	0.00693198	1.19
800.567	positive	0.0043696	0.79
802.626	positive	0.0169409	0.77
262.262	positive	0.00400045	0.81
713.569	positive	0.00427204	0.78
645.507	positive	0.00948973	0.77
791.451	positive	0.00429127	0.89
787.479	positive	0.00570761	0.77
765.435	positive	0.00610019	0.85
445.328	positive	0.00793816	0.9
561.422	positive	0.0432808	0.63
711.59	positive	0.0128637	0.85
611.253	positive	0.0204342	0.87
498.476	positive	0.00835771	0.87
454.257	positive	0.268925	0.93
764.571	positive	0.00706472	0.81
746.523	positive	0.00972725	0.82
478.339	positive	0.0162253	0.85
655.528	positive	0.00786578	0.85
875.388	positive	0.0167592	0.85
837.491	positive	0.0181289	0.83
589.28	positive	0.425143	0.96
342.273	positive	0.171777	0.8
262.262	positive	0.0157806	0.93
472.461	positive	0.00993914	0.85
572.252	positive	0.0117148	1.21
621.282	positive	0.0897953	0.9
593.251	positive	0.421589	0.96
840.485	positive	0.0426484	0.9
715.584	positive	0.0145662	0.75
611.413	positive	0.0278769	0.9
729.457	positive	0.0118558	0.85
381.109	positive	0.290847	1.22
621.282	positive	0.178682	0.93
828.643	positive	0.0218988	0.85
851.509	positive	0.0127961	0.83
485.273	positive	0.0303109	0.9
619.266	positive	0.0324306	1.1
542.334	positive	0.0539935	0.49
659.521	positive	0.0143704	0.76
589.254	positive	0.346008	0.95
480.318	positive	0.178931	1.08
424.352	positive	0.0354471	0.77
508.35	positive	0.105292	0.89
568.349	positive	0.0252765	1.22
556.281	positive	0.0306731	1.14
772.559	positive	0.0515722	0.87
711.482	positive	0.0165058	0.86
480.317	positive	0.157953	1.09
611.253	positive	0.0569501	0.93
836.484	positive	0.320771	1.09
766.551	positive	0.38681	0.93
102.1	positive	0.0791343	0.93
522.365	positive	0.0617897	0.9
856.594	positive	0.311117	0.91
413.205	positive	0.0205757	0.75
583.222	positive	0.223283	0.96
202.116	positive	0.359919	0.88
182.066	positive	0.0273804	0.91
267.22	positive	0.047643	0.85
331.181	positive	0.0205413	0.89
589.279	positive	0.244041	0.95
536.38	positive	0.0923634	0.89
818.615	positive	0.174922	0.89
504.354	positive	0.0951659	0.93
814.583	positive	0.0312146	0.88
102.1	positive	0.498545	0.94
617.31	positive	0.132693	0.93
698.567	positive	0.0400082	0.88
792.601	positive	0.0236669	0.78
544.35	positive	0.531366	1.07
433.25	positive	0.0269436	0.89
814.47	positive	0.0544561	0.86
597.396	positive	0.666243	0.96
770.581	positive	0.0686974	0.9
750.552	positive	0.0945435	0.84
792.601	positive	0.0331867	0.88
380.265	positive	0.0922896	0.89
339.298	positive	0.36345	1.05
492.318	positive	0.0343051	1.18
698.522	positive	0.33979	0.94
960.666	positive	0.119571	0.85
186.064	positive	0.140467	0.91
520.35	positive	0.0428113	1.1
772.538	positive	0.0551112	0.87
259.124	positive	0.162302	1.11
755.617	positive	0.0489599	0.89
477.244	positive	0.67972	0.98
685.538	positive	0.0356896	0.8
536.477	positive	0.0369857	0.83
510.328	positive	0.715363	1.03
583.264	positive	0.0442308	0.64
754.55	positive	0.0435089	1.28
521.302	positive	0.115041	0.9
583.263	positive	0.700832	1.1
830.474	positive	0.0693291	1.22
737.495	positive	0.0534512	0.91
720.506	positive	0.0632705	0.86
560.314	positive	0.0778427	0.91
564.407	positive	0.0461666	0.76
770.484	positive	0.0612438	0.89
414.359	positive	0.0945441	1.18
216.131	positive	0.0496999	1.22
526.149	positive	0.777576	1.01
495.284	positive	0.829884	0.99
467.251	positive	0.458298	0.96
524.286	positive	0.827673	1.03
476.324	positive	0.279202	0.96
614.26	positive	0.0475397	0.93
816.601	positive	0.104451	0.84
375.207	positive	0.0476471	0.91
566.423	positive	0.0736202	0.68
477.275	positive	0.0495869	0.91
702.509	positive	0.0955502	0.91
818.579	positive	0.0759289	0.78
554.18	positive	0.900752	1.01
774.575	positive	0.175553	0.93
719.58	positive	0.0661253	0.89
679.24	positive	0.130439	0.91
794.58	positive	0.0598949	0.78
558.298	positive	0.0699136	1.09
760.552	positive	0.0693554	0.9
510.461	positive	0.280717	0.93
116.079	positive	0.075637	1.21
593.251	positive	0.11759	0.93
888.631	positive	0.444215	0.92
538.492	positive	0.0884587	0.88
697.575	positive	0.0851463	0.85
830.578	positive	0.210449	0.88
744.564	positive	0.916671	1.02
739.511	positive	0.0760359	0.94
476.322	positive	0.703471	0.98
894.533	positive	0.174673	0.93
419.233	positive	0.0779154	0.92
561.422	positive	0.201024	0.81
800.53	positive	0.0747508	0.83
864.633	positive	0.174207	0.86
520.35	positive	0.0823386	1.09
770.58	positive	0.0836659	0.84
476.323	positive	0.136582	0.93
566.423	positive	0.18699	0.77
532.281	positive	0.333888	0.96
578.284	positive	0.844069	1.01
576.284	positive	0.152056	0.93
804.577	positive	0.0926402	0.91
383.16	positive	0.121612	0.91
846.549	positive	0.221059	0.94
617.25	positive	0.279543	1.05
778.549	positive	0.114512	0.93
500.287	positive	0.222249	1.06
790.585	positive	0.13619	0.88
540.318	positive	0.120637	1.15
566.422	positive	0.422116	0.88
995.675	positive	0.136516	0.94
790.549	positive	0.107036	0.83
568.348	positive	0.179191	1.08
834.611	positive	0.322634	1.05
641.249	positive	0.129881	0.93
628.472	positive	0.122899	0.92
909.659	positive	0.186117	0.92
732.565	positive	0.262369	0.96
566.334	positive	0.164879	1.1
754.549	positive	0.364779	1.08
619.267	positive	0.521493	1.03
937.591	positive	0.267694	0.92
606.283	positive	0.683512	0.98
757.489	positive	0.692858	0.98
480.318	positive	0.489453	0.94
830.581	positive	0.458874	0.93
574.268	positive	0.133274	1.06
492.318	positive	0.157868	1.11
359.16	positive	0.313463	0.96
546.365	positive	0.220599	1.08
580.282	positive	0.786724	1.02
548.412	positive	0.17436	0.84
544.349	positive	0.229218	1.12
746.535	positive	0.22835	0.94
609.237	positive	0.199281	1.06
868.664	positive	0.161023	0.91
880.489	positive	0.156839	0.81
870.532	positive	0.623483	0.97
850.655	positive	0.436743	0.96
768.564	positive	0.993416	1
480.317	positive	0.223944	0.87
102.1	positive	0.159223	1.05
754.548	positive	0.373471	0.94
606.315	positive	0.294553	0.9
526.404	positive	0.165642	0.93
981.716	positive	0.194005	0.93
860.483	positive	0.200902	0.92
604.299	positive	0.592931	1.04
621.497	positive	0.394871	0.91
160.106	positive	0.85448	1.02
422.335	positive	0.255584	0.88
548.253	positive	0.483853	0.97
274.153	positive	0.911319	0.99
215.098	positive	0.827727	0.99
244.163	positive	0.647684	0.95
945.496	positive	0.385185	0.95
766.549	positive	0.232329	0.88
398.336	positive	0.287121	0.91
617.485	positive	0.181808	0.78
529.379	positive	0.334814	0.96
597.497	positive	0.94149	0.99
476.323	positive	0.304758	0.91
596.258	positive	0.526533	0.98
566.333	positive	0.282107	1.07
914.508	positive	0.369287	0.93
728.535	positive	0.214374	1.17
716.525	positive	0.19394	0.94
804.565	positive	0.248026	0.93
658.482	positive	0.199401	0.94
142.095	positive	0.207356	1.61
548.38	positive	0.38279	0.94
897.497	positive	0.695487	0.97
586.228	positive	0.576606	0.98
704.533	positive	0.53271	1.06
241.2	positive	0.300573	0.88
610.228	positive	0.327726	0.95
427.366	positive	0.755872	1.02
916.538	positive	0.285028	0.94
502.338	positive	0.724391	0.99
426.367	positive	0.318875	0.92
730.54	positive	0.332381	0.94
566.422	positive	0.270623	0.83
84.0891	positive	0.582367	0.96
695.517	positive	0.381075	0.89
970.459	positive	0.473106	0.96
828.564	positive	0.9765	1.01
774.566	positive	0.279327	0.95
536.513	positive	0.438554	1.04
868.517	positive	0.303649	0.92
860.62	positive	0.367551	0.96
954.502	positive	0.921345	1.01
182.066	positive	0.29542	0.93
500.323	positive	0.687992	1.03
542.334	positive	0.568434	1.03
731.616	positive	0.459202	1.08
818.51	positive	0.435317	0.94
672.499	positive	0.389232	0.96
832.596	positive	0.51154	0.95
365.227	positive	0.556608	1.04
466.302	positive	0.455678	1.08
806.581	positive	0.390627	0.95
550.396	positive	0.334996	0.93
854.472	positive	0.419555	0.97
614.456	positive	0.490332	0.97
799.571	positive	0.837929	0.99
584.446	positive	0.326918	0.94
838.499	positive	0.596384	0.96
921.496	positive	0.660903	1.03
854.579	positive	0.589917	0.96
494.334	positive	0.596494	1.3
925.544	positive	0.440535	0.95
896.548	positive	0.785836	0.98
427.295	positive	0.623245	0.98
518.503	positive	0.457765	0.96
561.422	positive	0.453557	0.88
512.388	positive	0.470326	0.95
762.518	positive	0.925361	1.01
466.302	positive	0.634102	1.05
752.533	positive	0.507044	1.08
675.553	positive	0.490201	0.95
874.564	positive	0.579701	0.98
802.546	positive	0.460349	1.08
893.663	positive	0.642766	0.97
858.603	positive	0.593949	0.97
742.549	positive	0.664073	0.96
906.504	positive	0.878428	1.01
609.238	positive	0.990177	1
890.649	positive	0.876817	0.99
995.731	positive	0.445915	0.96
852.564	positive	0.739789	0.98
970.729	positive	0.562232	0.96
773.463	positive	0.476391	0.94
612.244	positive	0.973897	1
210.993	positive	0.643753	0.95
540.317	positive	0.67681	1.04
590.463	positive	0.495873	1.07
359.267	positive	0.650813	1.02
532.282	positive	0.563937	0.97
864.633	positive	0.638337	1.03
279.044	positive	0.691269	1.02
529.48	positive	0.645166	0.98
783.505	positive	0.886826	0.98
686.514	positive	0.560055	0.97
951.704	positive	0.685683	0.98
554.435	positive	0.688976	0.98
158.126	positive	0.649826	0.96
406.302	positive	0.599878	0.97
676.501	positive	0.838904	1.03
230.148	positive	0.898113	0.99
778.549	positive	0.78113	0.97
329.277	positive	0.742269	0.98
838.617	positive	0.956398	1
838.519	positive	0.882973	1.01
968.444	positive	0.910074	0.99
935.562	positive	0.768471	0.97
98.0684	positive	0.938904	0.98
928.487	positive	0.681116	1.02
550.428	positive	0.980086	1
935.564	positive	0.876332	1.01
802.548	positive	0.984242	1
836.602	positive	0.868375	0.99
822.534	positive	0.932576	1
478.285	negative	1.58454e-06	1.7
502.286	negative	8.74721e-06	1.3
399.213	negative	0.56064	1.1
714.267	negative	2.99255e-05	1.11
480.3	negative	3.01372e-05	1.77
281.24	negative	3.85121e-05	1.29
504.3	negative	4.65587e-05	1.3
415.207	negative	0.20157	1.2
281.24	negative	0.00014336	1.28
605.348	negative	0.000296572	1.12
742.531	negative	0.155176	0.66
506.317	negative	0.00038376	1.21
585.263	negative	0.00023157	0.56
435.243	negative	0.000542723	1.14
638.267	negative	0.000342976	1.13
283.256	negative	0.00100857	1.15
634.324	negative	0.000753005	1.2
638.267	negative	0.000696844	1.18
607.245	negative	0.000824653	0.61
605.348	negative	0.00161974	1.2
313.23	negative	0.00586963	1.71
468.337	negative	0.000981878	0.8
634.325	negative	0.00168916	1.1
438.29	negative	0.00102761	0.81
597.295	negative	0.0213804	1.2
454.285	negative	0.0126348	1.2
380.249	negative	0.00216602	0.8
498.311	negative	0.0722985	0.9
464.306	negative	0.00239618	0.78
675.537	negative	0.00225326	0.8
273.235	negative	0.0301785	0.84
783.276	negative	0.226117	0.93
812.57	negative	0.00320858	0.67
269.131	negative	0.00397533	0.66
807.487	negative	0.0026417	0.82
744.546	negative	0.0137423	1.29
283.256	negative	0.00470478	1.14
701.551	negative	0.107778	0.75
871.532	negative	0.00308808	0.82
703.567	negative	0.0118357	0.93
875.473	negative	0.00351593	0.81
217.041	negative	0.0275349	1.37
803.544	negative	0.00495017	0.83
466.322	negative	0.00619626	0.84
305.24	negative	0.0249706	1.11
810.555	negative	0.0114735	0.8
607.364	negative	0.0162088	1.07
636.341	negative	0.0272396	1.06
704.326	negative	0.0528582	1.05
651.238	negative	0.00772764	1.3
835.484	negative	0.00683814	0.81
607.363	negative	0.0104507	1.11
522.348	negative	0.0155787	1.07
836.571	negative	0.0106934	0.8
718.53	negative	0.0678874	1.24
675.35	negative	0.116813	1.04
169.029	negative	0.0770131	1.15
826.551	negative	0.0383229	1.26
466.322	negative	0.0128691	0.84
496.368	negative	0.00936704	0.79
585.263	negative	0.00910066	0.61
752.287	negative	0.0117403	1.08
651.238	negative	0.0101513	1.1
703.567	negative	0.0200527	0.69
618.56	negative	0.0391104	0.86
785.58	negative	0.0192658	0.85
761.572	negative	0.00952614	0.79
644.493	negative	0.0648485	0.95
597.295	negative	0.0805682	1.16
463.273	negative	0.0346487	1.07
840.602	negative	0.0440898	0.88
955.462	negative	0.0215126	0.91
640.283	negative	0.0178821	1.06
883.531	negative	0.0260464	0.91
618.478	negative	0.0378667	0.94
382.264	negative	0.034289	0.85
835.52	negative	0.0171281	0.86
757.302	negative	0.178854	0.95
700.564	negative	0.0449567	0.87
508.333	negative	0.0337663	1.09
369.166	negative	0.132663	1.29
883.488	negative	0.021063	0.83
131.063	negative	0.741789	0.97
590.446	negative	0.0321648	0.88
929.445	negative	0.0221261	0.86
819.488	negative	0.0242732	0.91
857.515	negative	0.0325486	0.88
623.311	negative	0.291707	1.1
851.583	negative	0.0241969	0.85
746.563	negative	0.468319	0.92
869.471	negative	0.038179	0.87
893.396	negative	0.0273911	0.89
636.34	negative	0.0702653	1.08
661.521	negative	0.0274105	0.87
760.552	negative	0.0265778	0.89
919.411	negative	0.0306238	0.91
675.535	negative	0.0407292	0.89
189.015	negative	0.0428248	0.65
861.457	negative	0.0310305	0.89
508.333	negative	0.0562315	1.09
842.555	negative	0.0369166	0.86
895.487	negative	0.0309677	0.9
789.528	negative	0.0321134	0.88
420.047	negative	0.593024	1.04
482.316	negative	0.378363	1.07
450.314	negative	0.0751998	1.66
781.261	negative	0.150934	1.06
738.534	negative	0.0456196	0.78
772.579	negative	0.891602	0.96
223.162	negative	0.593551	1.03
496.332	negative	0.266143	0.93
884.502	negative	0.0603121	0.86
774.57	negative	0.0412757	0.87
850.482	negative	0.0542604	1.2
640.283	negative	0.0524382	1.07
774.535	negative	0.093669	0.87
746.57	negative	0.0695896	0.89
621.295	negative	0.492244	1.06
786.567	negative	0.0556701	0.92
914.485	negative	0.0432269	0.85
915.468	negative	0.0670704	0.91
755.245	negative	0.665721	0.98
821.466	negative	0.0471598	0.9
836.533	negative	0.614775	0.97
285.271	negative	0.182686	0.94
621.295	negative	0.405854	1.06
378.233	negative	0.0582329	0.85
815.544	negative	0.0577103	0.92
887.475	negative	0.0707928	0.92
814.588	negative	0.056463	0.81
882.613	negative	0.0744491	1.09
718.531	negative	0.078835	1.19
600.296	negative	0.187577	0.96
733.541	negative	0.056667	0.81
690.267	negative	0.251901	0.97
882.576	negative	0.0810327	0.86
840.604	negative	0.104439	0.89
447.339	negative	0.0981008	1.17
924.497	negative	0.961088	1
866.616	negative	0.196356	0.92
661.519	negative	0.181655	0.96
431.307	negative	0.351314	0.92
512.26	negative	0.0763308	0.83
736.263	negative	0.0713568	1.05
109.058	negative	0.152994	0.76
926.513	negative	0.0626435	1.31
479.171	negative	0.291252	1.16
870.539	negative	0.0708434	1.15
840.602	negative	0.0762162	0.84
702.311	negative	0.118453	1.05
707.261	negative	0.105913	1.05
599.311	negative	0.524236	1.06
777.268	negative	0.0959668	1.03
933.388	negative	0.083463	0.9
687.537	negative	0.0808406	0.92
682.318	negative	0.80859	0.99
482.317	negative	0.670902	0.98
846.539	negative	0.0998466	1.17
852.497	negative	0.670301	0.98
959.403	negative	0.0914452	0.93
624.295	negative	0.152999	1.04
847.518	negative	0.0857939	0.89
176.844	negative	0.122679	1.08
814.598	negative	0.103082	0.9
922.54	negative	0.0899642	0.93
649.335	negative	0.343383	0.97
614.267	negative	0.648672	0.99
923.517	negative	0.119523	0.9
658.324	negative	0.179292	0.92
678.311	negative	0.503146	0.98
642.299	negative	0.190193	0.96
715.568	negative	0.107288	0.89
649.335	negative	0.910275	1
627.238	negative	0.997725	1
838.586	negative	0.160576	0.84
600.296	negative	0.351577	0.97
226.987	negative	0.449408	1.08
592.354	negative	0.325484	1.06
451.139	negative	0.203093	1.23
626.311	negative	0.117637	1.13
581.348	negative	0.349942	0.98
911.561	negative	0.10862	0.9
510.349	negative	0.182897	0.94
257.24	negative	0.921568	1
891.574	negative	0.940538	1.01
882.613	negative	0.142272	1.13
510.349	negative	0.165068	0.94
614.268	negative	0.463858	0.98
722.502	negative	0.35938	0.91
902.513	negative	0.270863	1.06
678.311	negative	0.662278	0.98
305.24	negative	0.402343	1.05
526.285	negative	0.454298	1.1
822.575	negative	0.192002	0.93
413.391	negative	0.151531	0.8
850.461	negative	0.343369	0.91
926.484	negative	0.129553	0.94
752.551	negative	0.186812	0.89
900.469	negative	0.141935	0.92
285.271	negative	0.444469	0.97
618.368	negative	0.246589	1.09
584.517	negative	0.402276	1.04
755.245	negative	0.394215	0.96
753.269	negative	0.793343	1.01
655.269	negative	0.163738	1.21
957.98	negative	0.162913	1.07
524.364	negative	0.19106	0.96
601.326	negative	0.413634	0.96
814.551	negative	0.364752	0.91
937.579	negative	0.447377	1.04
662.267	negative	0.22239	0.94
513.407	negative	0.239587	0.83
357.165	negative	0.504067	0.98
885.547	negative	0.172534	1.1
768.547	negative	0.210565	1.24
610.325	negative	0.52555	0.98
879.613	negative	0.290664	0.93
772.313	negative	0.803719	0.99
854.554	negative	0.304281	0.96
900.587	negative	0.220606	0.97
908.59	negative	0.316032	0.94
559.464	negative	0.226687	0.84
776.551	negative	0.310183	0.92
966.556	negative	0.367408	1.03
496.332	negative	0.57205	0.98
638.356	negative	0.203792	0.94
609.38	negative	0.225904	0.96
658.324	negative	0.409586	1.04
696.313	negative	0.733984	0.99
466.285	negative	0.480472	0.98
706.343	negative	0.200499	0.96
677.366	negative	0.207134	0.97
755.286	negative	0.45213	1.03
573.295	negative	0.220332	1.12
629.348	negative	0.429274	0.95
766.53	negative	0.97769	1
528.301	negative	0.36218	1.08
494.316	negative	0.312125	0.92
770.563	negative	0.20959	1.16
638.356	negative	0.213889	0.96
965.489	negative	0.813016	1.01
480.301	negative	0.721633	1.06
941.648	negative	0.953708	1
963.595	negative	0.225187	0.89
437.258	negative	0.913685	1
864.439	negative	0.60595	0.94
779.283	negative	0.355313	0.98
800.535	negative	0.287928	1.15
520.332	negative	0.294002	1.38
862.527	negative	0.785966	0.98
869.594	negative	0.461956	0.97
628.327	negative	0.274471	0.97
930.508	negative	0.369	1.03
924.586	negative	0.308153	0.93
770.539	negative	0.785685	0.98
819.573	negative	0.898424	0.99
385.196	negative	0.948324	1
838.549	negative	0.325876	0.91
768.547	negative	0.248094	0.96
439.274	negative	0.279262	0.96
592.353	negative	0.872168	1.01
580.308	negative	0.322106	1.05
539.423	negative	0.438304	0.92
832.502	negative	0.643668	0.95
514.275	negative	0.388912	1.3
241.1	negative	0.417751	1.2
898.571	negative	0.312299	1.03
502.285	negative	0.370106	1.05
871.61	negative	0.34301	0.97
792.547	negative	0.88773	0.97
976.497	negative	0.379063	0.96
174.999	negative	0.533907	0.89
257.24	negative	0.94542	1
720.546	negative	0.314954	1.12
610.325	negative	0.667672	0.99
465.29	negative	0.386317	0.97
864.6	negative	0.367863	0.91
530.317	negative	0.87551	0.99
915.504	negative	0.505384	0.95
823.517	negative	0.924016	0.99
700.519	negative	0.917265	1.01
891.578	negative	0.321798	0.95
530.27	negative	0.673978	0.92
966.467	negative	0.933238	1.01
745.352	negative	0.952634	1
935.565	negative	0.335886	0.94
623.528	negative	0.683563	1.02
597.501	negative	0.396477	0.86
367.277	negative	0.509937	0.92
930.508	negative	0.352985	1.04
792.548	negative	0.426542	0.93
843.575	negative	0.324724	0.93
581.348	negative	0.970791	1
854.583	negative	0.950479	1
601.327	negative	0.885634	0.99
922.57	negative	0.729312	1.01
980.551	negative	0.820674	0.99
880.589	negative	0.35638	0.94
555.293	negative	0.702618	0.99
895.609	negative	0.412815	0.94
427.371	negative	0.352942	0.89
482.317	negative	0.598669	0.99
454.285	negative	0.349022	1.1
536.363	negative	0.428622	0.95
992.483	negative	0.572871	0.97
816.522	negative	0.356376	1.08
900.497	negative	0.580257	1.04
950.6	negative	0.787094	1.02
438.066	negative	0.822286	0.99
882.586	negative	0.402091	0.95
952.491	negative	0.368366	0.95
878.582	negative	0.459613	0.95
516.283	negative	0.578785	0.98
534.347	negative	0.391828	1.06
928.493	negative	0.543334	1.04
893.593	negative	0.810179	1.01
893.593	negative	0.806441	1.01
563.387	negative	0.525347	1.06
946.569	negative	0.440862	0.95
411.243	negative	0.408263	0.98
870.573	negative	0.55865	0.94
774.328	negative	0.542598	0.98
988.541	negative	0.495062	0.97
561.404	negative	0.616103	0.94
749.295	negative	0.588599	0.98
910.526	negative	0.506311	0.96
770.563	negative	0.442201	0.97
496.332	negative	0.608676	0.9
506.254	negative	0.684944	1.02
447.339	negative	0.503939	0.92
964.54	negative	0.537361	1.04
554.316	negative	0.604729	1.04
607.412	negative	0.640278	0.95
987.595	negative	0.755277	0.98
954.507	negative	0.618005	1.02
976.608	negative	0.610712	0.98
807.532	negative	0.580474	1.03
978.514	negative	0.697189	1.02
691.567	negative	0.67059	0.98
947.632	negative	0.613951	0.97
554.317	negative	0.942263	1.01
869.593	negative	0.680541	1.02
758.561	negative	0.549514	1.09
848.556	negative	0.545599	0.97
867.578	negative	0.638694	0.98
597.501	negative	0.695469	0.92
539.423	negative	0.589399	1.08
948.585	negative	0.66683	0.97
877.449	negative	0.607112	0.98
862.617	negative	0.729441	0.98
917.598	negative	0.711159	0.98
411.243	negative	0.948213	1
924.498	negative	0.563788	0.97
673.334	negative	0.59821	1.02
790.598	negative	0.92407	0.99
894.538	negative	0.925697	0.99
896.554	negative	0.884958	1.01
842.538	negative	0.63086	1.04
867.577	negative	0.996196	1
898.482	negative	0.931545	0.99
766.532	negative	0.869608	0.99
922.569	negative	0.705916	0.98
952.492	negative	0.742529	0.98
847.482	negative	0.744123	1.03
824.444	negative	0.777967	0.97
962.525	negative	0.976163	1
880.599	negative	0.680373	1.03
919.609	negative	0.765985	0.98
865.562	negative	0.921343	0.99
902.513	negative	0.808222	0.99
779.246	negative	0.830122	0.99
920.553	negative	0.944371	0.99
675.238	negative	0.814762	1.01
718.299	negative	0.865208	1.01
